# Supplementary material for: Combined effect of the entomopathogenic fungus Metarhizium robertsii and avermectins on the survival and immune response of Aedes aegypti larvae
Source: PeerJ. 2019 Oct 25;7:e7931. doi: 10.7717/peerj.7931 (PMC6816395; doi:10.7717/peerj.7931)
Supplement: Data S1 — Sheet 1 (Mortality) contains data using for Kaplan-Meier Survival Analysis: Log-Rank. Sheet 2 (PO) contains data using for analysis of phenoloxidase activity. Sheet 3 (DA) contains data using for analysis of dopamine concentration. Sheet 4 (GST) contains data using for analysis of Glutathione S-transferase activity. Sheet 5 (EST) contains data using for analysis of esterase activity. Sheet 6 (Protease) contains data using for analysis of protease activity. Sheet 7 (Lysozyme) contains data using for analysis of lysozyme activity. Sheet 8 (CFUs) contains data using for analysis of fungal and bacterial CFUs [file peerj-07-7931-s001.xls]

## Sheet: Mortality
			Avermectins		Fungus		Avermectins+Fungus			Event labels	Censor labels
	6	a	2	а	2	a	2	a		a	b
	6	b	2	а	2	a	2	a
	6	b	2	а	2	a	2	a
	6	b	2	а	2	a	2	a
	6	b	2	а	2	a	2	a
	6	b	2	а	2	a	2	a
	6	b	2	а	2	a	2	a
	6	b	2	а	2	a	2	a
	6	b	2	а	2	a	2	a
	6	b	2	а	2	a	2	a
	6	b	3	а	2	a	2	a
	6	b	3	а	2	a	2	a
	6	b	3	а	2	a	2	a
	6	b	4	а	2	a	2	a
	6	b	4	а	3	a	2	a
	6	b	4	а	3	a	2	a
	6	b	4	а	3	a	2	a
	6	b	4	а	3	a	2	a
	6	b	4	а	3	a	2	a
	6	b	4	а	3	a	2	a
	6	b	5	а	3	a	2	a
	6	b	5	а	3	a	2	a
	6	b	5	а	3	a	2	a
	6	b	5	а	3	a	2	a
	6	b	5	а	4	a	3	a
	6	b	6	а	4	a	3	a
	6	b	6	а	4	a	3	a
	6	b	6	а	4	a	3	a
	6	b	6	а	4	a	3	a
	6	b	6	а	4	a	3	a
	6	b	6	b	5	a	3	a
	6	b	6	b	5	a	3	a
	6	b	6	b	5	a	4	a
	6	b	6	b	6	a	4	a
	6	b	6	b	6	a	4	a
	6	b	6	b	6	a	4	a
	6	b	6	b	6	b	4	a
	6	b	6	b	6	b	4	a
	6	b	6	b	6	b	4	a
	6	b	6	b	6	b	4	a
	6	b	6	b	6	b	4	a
	6	b	6	b	6	b	4	a
	6	b	6	b	6	b	4	a
	6	b	6	b	6	b	4	a
	6	b	6	b	6	b	4	a
	6	b	6	b	6	b	4	a
	6	b	6	b	6	b	5	a
	6	b	6	b	6	b	5	a
	6	b	6	b	6	b	5	a
	6	b	6	b	6	b	5	a
	6	b	6	b	6	b	5	a
	6	b	6	b	6	b	5	a
	6	b	6	b	6	b	5	a
	6	b	6	b	6	b	5	a
	6	b	6	b	6	b	6	a
	6	b	6	b	6	b	6	a
	6	b	6	b	6	b	6	a
	6	b	6	b	6	b	6	a
	6	b	6	b	6	b	6	b
	6	b	6	b	6	b	6	b
	6	b	2	a	3	a	1	a
	6	b	2	a	3	a	1	a
	6	b	2	a	3	a	1	a
	6	b	2	a	3	a	1	a
	6	b	2	a	4	a	1	a
	6	b	3	a	4	a	2	a
	6	b	3	a	4	a	2	a
	6	b	3	a	4	a	2	a
	6	b	3	a	4	a	2	a
	6	b	3	a	4	a	2	a
	6	b	3	a	4	a	2	a
	6	b	3	a	4	a	2	a
	6	b	3	a	4	a	2	a
	6	b	3	a	4	a	2	a
	6	b	3	a	4	a	2	a
	6	b	3	a	4	a	2	a
	6	b	4	a	5	a	2	a
	6	b	4	a	5	a	2	a
	6	b	4	a	5	a	2	a
	6	b	4	a	5	a	2	a
	6	b	4	a	5	a	2	a
	6	b	4	a	5	a	2	a
	6	b	4	a	5	a	2	a
	6	b	4	a	6	a	2	a
	6	b	5	a	6	a	3	a
	6	b	5	a	6	a	3	a
	6	b	5	a	6	a	3	a
	6	b	5	a	6	a	3	a
	6	b	5	a	6	a	3	a
	6	b	5	a	6	a	3	a
	6	b	5	a	6	a	3	a
	6	b	5	a	6	a	3	a
	6	b	6	a	6	a	3	a
	6	b	6	a	6	a	3	a
	6	b	6	a	6	a	3	a
	6	b	6	a	6	a	3	a
	6	b	6	a	6	a	3	a
	6	b	6	a	6	a	3	a
	6	b	6	a	6	a	3	a
	6	b	6	a	6	a	3	a
	6	b	6	a	6	a	3	a
	6	b	6	a	6	b	3	a
	6	b	6	a	6	b	3	a
	6	b	6	a	6	b	3	a
	6	b	6	a	6	b	3	a
	6	b	6	a	6	b	3	a
	6	b	6	b	6	b	3	a
	6	b	6	b	6	b	3	a
	6	b	6	b	6	b	3	a
	6	b	6	b	6	b	3	a
	6	b	6	b	6	b	3	a
	6	b	6	b	6	b	3	a
	6	b	6	b	6	b	3	a
	6	b	6	b	6	b	3	a
	6	b	6	b	6	b	3	a
	6	b	6	b	6	b	3	a
	6	b	6	b	6	b	3	a
	6	b	6	b	6	b	3	a
	6	b	6	b	6	b	3	a
	6	b	6	b	6	b	3	a
	6	b	6	b	6	b	3	a
	6	b	6	b	6	b	3	a
	6	b	6	b	6	b	3	a
	6	b	6	b	6	b	3	a
	6	b	6	b	6	b	3	a
	6	b	6	b	6	b	3	a
	6	b	6	b	6	b	3	a
	6	b	6	b	6	b	4	a
	6	b	6	b	6	b	4	a
	6	b	6	b	6	b	4	a
	6	b	6	b	6	b	4	a
	6	b	6	b	6	b	4	a
	6	b	6	b	6	b	4	a
	6	b	6	b	6	b	4	a
	6	b	6	b	6	b	4	a
	6	b	3	a	3	a	4	a
	6	b	3	a	6	a	4	a
	6	b	3	a	6	a	4	a
	6	b	3	a	6	a	4	a
	6	b	4	a	6	a	4	a
	6	b	4	a	6	b	4	a
	6	b	5	a	6	b	4	a
	6	b	5	a	6	b	5	a
	6	b	5	a	6	b	5	a
	6	b	6	a	6	b	5	a
	6	b	6	b	6	b	6	a
	6	b	6	b	6	b	6	a
	6	b	6	b	6	b	6	a
	6	b	6	b	6	b	6	a
	6	b	6	b	6	b	6	a

## Sheet: PO
	PO
	12 h
	Control	Avermectins	Fungus	Avermectin+Fungus
	0.0460406	0.0985074	0.118859	0.0260085
	0.168965	0.568065	0.130259	0.0140686
	0.059263	1.29587	0.0897864	0.0143201
	0.0883653	0.828715	0.434205	0.243651
	0.192097	0.324225	0.0626957	0.0433447
	0.175183	0.630746	0.117645	0.0316644
	0.239392	0.0888982	0.0317446	0.0318394
	0.253928	0.209487	0.0472254	0.207333
	0.358952	0.177943	0.0958152	0.0153641
	0.110648	0.0623423	0.0749865	0.148265
	0.623663	1.09452	0.12494	0.183712
	1.12838	0.0913366	1.2648	0.0609408
	0.636784	0.37409	0.242504	0.0394272
	0.157975	0.297934	0.116757	0.150222
	0.190125	0.111459	0.0899603	0.120109
	48 h
	0.83736	0.208218	0.409334	0.803407
	0.236963	0.309025	0.233143	0.186136
	0.203448	0.167782	0.10826	0.45049
	0.365383	0.832607	0.19221	0.529782
	0.229623	0.519982	0.246906	0.210014
	0.323057	0.826876	0.103149	0.413488
	0.307526	0.182811	0.139453	0.840766
	0.223407	0.642773	0.293259	0.420426
	0.510841	0.358716	0.102295	0.417642

## Sheet: DA
	DA
	12 h
	Control	Avermectins	Fungus	Avermectin+Fungus
	15.3454	12.0247	7.48379	27.9185
	25.1033	16.3912	11.4418	12.2608
	16.2091	29.2805	16.0325	10.4913
	10.2559	11.6614		27.2916
	6.69414	33.4731	6.06887	23.628
	20.8415	9.76318	8.51871	20.9775
	25.9308	8.46278	12.1705	12.6743
	21.2032	22.6653	12.9411	16.1412
	14.9561	15.1935	9.11951	17.8799
	15.571	15.9474		13.3825
	48 h
	53.9871	8.27554	6.95528	14.1883
	22.6151	13.2525	11.9262	22.9101
	13.6576	8.56838	3.26581	4.23235
	18.1156	4.23529	17.1967	6.23639
	13.6932	15.898	13.375	32.7108
	11.9032	33.0333	11.2485	9.21539
	4.46401	16.3122	8.10854	6.05941
	2.25526	35.1136	24.564	5.37009
	36.0793	35.3338	21.4952	22.259
	22.7572		5.37702	11.4556

## Sheet: GST
	GST
	12 h
	Control	Avermectins	Fungus	Avermectin+Fungus
	0.259719	0.719299	0.903848	0.658341
	0.221674	0.569055	1.40147	0.422456
	0.376804	0.817844	0.854736	0.534162
	0.548044	1.46655	1.59125	0.806443
	0.594301	0.415016	2.24553	0.809396
	0.483614	0.631241	0.801936	0.441039
	0.145642	0.752193	0.371655	0.734184
	0.609672	0.609462	0.433702	0.672686
	1.23518	0.886809	0.441375	0.361654
	0.653853	0.953933	0.87696	1.15737
	0.548478	0.3909	0.834826	0.668494
	0.798254	0.790952	6.36508	0.470271
	0.48441	1.52852	0.815916	0.74886
	0.400966	1.52474	0.658623	0.963966
	0.494759	0.615263	0.606299	0.875218
	0.523692	0.844785	1.28021	0.688303
	48 h
	1.29803	0.102712	0.775902	0.609766
	0.288979	0.241315	0.466314	0.966593
	4.52453	0.0979171	0.30754	0.604422
	0.388874	0.283961	0.688783	0.790964
	0.645078	0.497401	0.485207	0.2153
	0.459246	0.337651	0.843163	0.41673
	0.687852	1.04063	0.777518	0.843765
	0.499434	1.03161	0.455622	0.617578
	0.132246	0.430298	1.25942	0.668782
	4.17772	0.288484	0.818401	0.209389
	0.301381	0.257866	0.836491	0.683855
	1.21849	0.419076	0.701305	0.602468

## Sheet: EST
	EST
	12 h
	Control	Avermectins	Fungus	Avermectin+Fungus
	1.82919	3.15795	2.87864	2.74204
	1.32266	3.19377	4.7755	1.55178
	1.90957	11.7085	3.00666	2.18211
	2.20826	8.94294	5.73513	3.20249
	1.84306	3.1615	8.11845	3.8851
	2.63587	5.23113	1.66926	2.19841
	5.2868	5.95523	1.85557	4.30721
	1.52266	3.7173	1.51796	3.32901
	3.06309	3.14765	1.5121	1.6252
	2.10819	3.40536	2.4593	5.86403
	2.6499	23.1084	2.22263	6.25599
	5.43631	2.77798	33.6323	1.74194
	5.35444	8.53252	4.40119	3.24026
	2.24814	6.99777	2.89297	2.30959
	2.18919	2.80614	2.60709	1.95731
	48 h
	9.10915	2.61547	2.87017	4.88703
	2.06827	3.08954	3.93922	3.78232
	22.57	7.97535	1.20025	3.40737
	2.23613	2.18055	3.86275	10.4667
	3.25361	4.8594	2.50962	1.76101
	2.3906	3.65068	3.30406	3.06791
	3.07878	10.8844	3.65523	5.40623
	2.86588	2.01546	3.21967	3.76
	2.11329	2.02974	2.12108	3.74965
	27.7557	2.7257	2.4246	1.21137
	3.33564	9.34775	3.81332	4.78131
	2.56717	4.89676	2.35309	5.05028

## Sheet: Protease
	Protease
	12 h
	Control	Avermectins	Fungus	Avermectin+Fungus
	0.325385	0.558409	1.16554	0.131332
	0.256523	1.32311	1.52214	0.179532
	0.309379	0.336242	1.96367	0.124167
	0.298008	1.47727	0.874048	0.210623
	0.483533	0.785299	1.2657	0.190461
	0.165529	0.145526	1.34337	0.330896
	0.408097	1.38328	1.30008	0.348485
	0.898011	0.174512	0.837182	0.123601
	1.04171	0.0976571	3.41577	0.18345
	0.639084	0.881489	0.681071	1.12234
	0.201886	0.88778	1.5424	0.125721
	0.0966679	1.9859	1.4104	0.25996
	0.0552064	0.601002	0.411191	0.248741
	0.365805	0.837218	0.545874	0.49464
	0.492123	0.250296	1.05911	0.123728
	0.10994	0.157937	0.590489	0.447163
	0.794829	0.230512	0.554788	1.20912
	3.43478	0.255813	0.941074	0.19442
	0.668064	0.115211	1.65358	0.289024
	0.148538	0.202104	0.341729	0.17495
	48 h
	0.495178	0.693321	0.443302	6.66699
	0.478065	0.613252	0.545218	2.94451
	0.492003	3.75572	0.436474	1.41299
	0.744251	2.6014	0.971831	2.12827
	0.442532	2.02316	0.766062	2.70022
	0.506944	2.31312	0.834054	6.43653
	0.484706	2.21813	0.617446	80.9128
	0.557201	1.98949	0.982731	2.25171
	0.731958	1.67417	0.488088	2.50635
	0.527966	2.78153	0.738753	6.52957
	0.507143	0.861053	0.699664	4.15142

## Sheet: Lysozyme
	Lysozyme
	12 h
	Control	Avermectins	Fungus	Avermectin+Fungus
	0.00168664	0.00226886	0.00205212	0.00137358
	0.00282493	0.00226496	0.00189014	0.000804679
	0.00210743	0.00210743	0.00210746	0.00144404
	0.00109917	0.00191985	0.002067	0.00134984
	0.00343953	0.00216401	0.00249173	0.00135056
	0.00130906	0.00208428	0.00216371	0.00107203
	0.00222002	0.00206368	0.00299485	0.00148022
	0.00145835	0.00226902	0.00191519	0.00143382
	0.0024202	0.00195425	0.00226099	0.00100697
	0.00262125	0.0013357	0.0024351	0.00124744
	0.00238431	0.00173086	0.002569	0.00135655
	0.00352541	0.00213992	0.00327737	0.00198776
	0.00348517	0.00206024	0.00145486	0.00138616
	0.00331189	0.00208301	0.00221815	0.00156673
	0.00214649	0.00195347	0.00156805	0.00192858
	48 h
	0.0014389	0.00352073	0.00155725	0.0024101
	0.00126142	0.00297794	0.00159402	0.00299027
	0.00223419	0.00351658	0.0011782	0.00209577
	0.00140271	0.0033781	0.0012326	0.00192886
	0.00156113	0.00462262	0.00166994	0.00280255
	0.00237579	0.00332404	0.00115128	0.00225447
	0.00134677	0.00285593	0.00176249	0.00156084
	0.00190366	0.00302104	0.00206097	0.00224103
	0.0013717	0.0042159	0.00186481	0.00243406
	0.00166105	0.00343693	0.0018598	0.00180588
	0.00118984	0.00270441	0.00152618	0.00203812
	0.00164301	0.00264314	0.00203349	0.00225885
	0.00217118	0.00239727	0.00120555	0.00206398
	0.00134866	0.00271418	0.00157004	0.00188613
	0.00195337	0.00280648	0.00187848	0.0034342
	0.00150602	0.0029734	0.000735213	0.00296355
	0.000863474	0.00228496	0.00129883	0.0048067
	0.00372065	0.00261672	0.000758524	0.00281622
	0.00119877	0.00258033	0.00132386	0.00269138
	0.00171653	0.00178772	0.00154972	0.00454083
	0.00161645	0.00179282	0.00100643	0.00382873
	0.00226576	0.0024008	0.00152644	0.00341372
	0.0019076	0.00322451	0.000909785	0.00581225
	0.00108667	0.00217951	0.00144856	0.00261242
	0.00186271	0.00311713	0.00123762	0.00228496
	0.000926368	0.00169415	0.000771921	0.00265424
	0.00189935	0.00353794	0.00100873	0.00289771
	0.00178291	0.00234374	0.00165349	0.00273741
	0.00143315	0.0026351	0.000846592	0.00372367
	0.00107386	0.00237718	0.00319821	0.00531938

## Sheet: CFUs
	Fungal CFU				Bacterial CFU
	Fungus	Avermectins+Fungus			Control	Avermectins	Fungus	Avermectins+Fungus
	64832.1	28061.7			2.32231e+07	3.90081e+07	2.48135e+08	9.13131e+07
	121923	46446.9			2.7515e+06	4.19784e+08	4.82676e+06	3.11277e+07
	102570	64832.1			482830	3.17641e+08	1.19803e+06	2.59048e+08
	108376	50317.5			3.57182e+06	4.69676e+07	2.63707e+08	1.65335e+08
	79346.8	57091			638135	1.99842e+07	2.06358e+08	2.48417e+08
	98699.6	68702.7
	103538	74508.5
	114182	34593.2
	137405	48624.1
	114182	22739.6
